# Supplementary material for: Hibernation Patterns of the European Hedgehog, Erinaceus europaeus, at a Cornish Rescue Centre
Source: Animals (Basel). 2020 Aug 14;10(8):1418. doi: 10.3390/ani10081418 (PMC7459883; doi:10.3390/ani10081418)
Supplement: Supplementary file 1 [file animals-10-01418-s001.zip]

Archive with 2 entries (2 files):
- Animals-867385_Suppl_2.pdf
- Animals_867385_Suppl_1.pdf
